# Supplementary material for: Human fetal mesoangioblasts reveal tissue‐dependent transcriptional signatures
Source: Stem Cells Transl Med. 2020 Jan 23;9(5):575–89. doi: 10.1002/sctm.19-0209 (PMC7180296; doi:10.1002/sctm.19-0209)
Supplement: Supplementary file 2 — Figure S2 Induced differentiation of fMABs derived from aorta (Ao), atria (At), ventricles (V) and skeletal muscle (Sk) toward adipogenic, osteogenic, chondrogenic and smooth muscle fate. (A) Adipogenesis was revealed by Oil Red O, osteogenesis by Alizarin Red, and chondrogenesis by Safranin staining. (B) q‐PCR marker characterization: FABP4 (Fatty Acid Binding Protein 4) and PLIN1 (Perilipin 1) are adipocyte markers; SPARC (Secreted protein acid and cysteine rich osteonectin) and ALPL (Alkaline Phosphatase) are osteogenic markers; COL2a (Collagen Type II alpha) and ACAN (Aggrecan) are chondrogenic markers. CNN1 (calponin 1) is a marker of smooth muscle differentiation. The data are plotted separately for each individual (12 and 13 weeks of age, respectively). Human foreskin fibroblasts were used as negative control (Ctr‐) while human mesenchymal stem cells (properly differentiated as osteo−/chondro−/adipocytic derivatives) were used as positive control (Ctr+). * P < .01, ND, not detectable. [file SCT3-9-575-s002.zip]

Archive with 2 entries (2 files):
- SCT3_12662_Ronzoni_Suppl-Figure_2A_revised.tif
- SCT3_12662_Ronzoni_Suppl-Figure_2B_revised.tif
